# Supplementary material for: New insights on mcr-1-harboring plasmids from human clinical Escherichia coli isolates
Source: PLoS One. 2024 Feb 26;19(2):e0294820. doi: 10.1371/journal.pone.0294820 (PMC10896549; doi:10.1371/journal.pone.0294820)
Supplement: S1 Table — (XLSX) [file pone.0294820.s001.xlsx]

## Sheet: Table S1
S1 Table. Epidemiological information and comparison of pEco_M23314_185 against 10 mcr-1-containing plasmids from NCBI database.
																PLASMID FINDER %ID				Other antimicrobial resistance genes (RESFinder)
Description	Scientific Name	Fecha	Source	Circular	Location	Max Score	Total Score	Query Cover	E value	Per. ident	Acc. Len	Plasmid name	Accession No.	mcr-1 allele	% ID	IncFIA(HI1)	IncHI1A	IncHI1B(R27)	N	sul3	cmlA1	aadA1	aadA2b	aadA2	aadA8b	aph(3')-Ia	aph(3'')-Ib	aac(3)-IId	aph(6)-Id	aac(3)-IV	aph(4)-Ia	dfrA12	fosL1	fosA3	fosA4	catA1	cml	mef(B)	tet(M)	tet(B)	floR	lnu(F)	blaTEM-1B	blaCMY-2	blaCTX-M-14	qnrS1	mph(A)	erm(B)	mef(B)
pEco_M23314_185	Escherichia coli	2018	Bone, human	Circular	CABA							pEco_M23314_185		mcr-1.5	100	100	99.76	100	-	100	99.92	100	99.87	-	-	-	-	-	-	-	-	-	-	-	-	-	-	-	-	-	-	-	-	-	-	-	-	-	-
Salmonella enterica subsp. enterica serovar 4,[5],12:i:- L-4596 plasmid pSAL4596-1 DNA, complete sequence	Salmonella enterica subsp. enterica serovar 4	ND	Bos taurus	Circular	Tokyo, Japan	76550	383500	0.96	0	99.98	230500	pSAL4596-1	AP023312.1	mcr-5.1 / mcr-1.1	100 / 100	100	99.76	100	-	100	96.66	99.87 x 2	-	-	-	100	-	-	-	-	-	-	98.3	-	-	99.85	96.66	100	99.9	100	-	-	-	-	-	-	-	-	-
Klebsiella pneumoniae strain KP14812 plasmid pKP14812-MCR-1, complete sequence	Klebsiella pneumoniae	ND	ND	Circular	Taipei, Taiwan	66257	394300	0.93	0	99.91	238616	pKP14812-MCR-1	MH733010.1	mcr-1.1	100	99.74	99.76	100	-	100	-	99.87	-	-	98.74	-	-	-	-	-	-	-	-	-	-	-	-	-	99.69	-	98.11	100	-	100	-	-	-	-	-
Escherichia coli strain EC2 plasmid pEC2-4, complete sequence	Escherichia coli	2013	Pig faecal swab	Circular	Johor, Malaysia	58419	378100	0.91	0	99.86	235403	pEC2-4	CP016184.1	mcr-1.1	100	100	100	100	-	100	-	99.87	-	-	-	-	-	-	-	-	-	-	-	-	100	-	-	-	-	-	98.11	-	-	-	-	100	-	-	-
Escherichia coli strain H226B plasmid pH226B, complete sequence	Escherichia coli ST167	2014	vegetable foods	Circular	Thailand	103600	339000	0.9	0	99.86	209401	pH226B	KX129784.1	mcr-1.1	100	100	99.76	100	-	-	-	-	-	-	-	-	-	-	-	-	-	-	-	-	-	-	-	-	-	-	-	-	-	-	-	-	-	-	-
Escherichia coli strain EM18-18-42 plasmid pEM18-18-42_1, complete sequence	Escherichia coli	2018	chicken meat	Circular	Laos	61898	341300	0.88	0	99.99	210342	pEM18-18-42_1	CP063474.1	mcr-1.1	100	100	99.76	100	-	-	-	-	-	-	-	-	-	-	-	-	-	-	-	-	-	-	-	-	-	-	-	-	100	-	100	100	-	-	-
Escherichia coli strain CP53 plasmid pCP53-mcr, complete sequence	Escherichia coli	2016	pig faeces	Circular	Sichuan, China	74779	371300	0.87	0	99.96	231859	pCP53-mcr	CP033094.1	mcr-3.19 / mcr-1.1	100 / 100	100	100	100	99.81	100	99.92	100	100	-	-	100	100	99.88	100	-	-	100	-	-	-	-	-	-	-	-	-	-	-	-	-	-	100	99.86	100
Escherichia coli strain EC2_1 plasmid pEC2_1-4, complete sequence	Escherichia coli ST3489	2013	Chicken heart and liver	Circular	Selangor, Malaysia	57363	355500	0.84	0	99.87	230278	pEC2_1-4	CP016183.1	mcr-1.1	100	100	100	100	-	100	-	99.87	-	-	-	-	-	-	-	-	-	-	-	-	-	-	-	-	-	-	98.19	-	-	-	-	100	-	-	-
Escherichia coli plasmid pGD27-31, complete sequence	Escherichia coli	2016	chicken gut	Circular	S: Southern China (Guangdong).	59795	328100	0.8	0	99.89	169696	pGD27-31	MN232190.1	mcr-1.1	99.94	100	100	100	-	-	-	-	-	-	-	-	-	-	-	99.87	100	-	-	-	-	-	-	-	-	-	-	-	-	-	-	-	-	-	-
Escherichia coli LR-50 plasmid pLR-50 DNA, complete genome	Escherichia coli	2019	healthy faecal human	Circular	Ecuador	112300000	393400000	0.95	0	0.9997	197729	pLR-50	AP025552.1	mcr-1.1	100	100	99.76	100	-	-	-	-	-	100	-	-	-	-	-	-	-	100	-	100	-	-	-	-	-	100	-	-	-	-	-	-	-	-	-
Escherichia coli LR-06 plasmid pLR-06-1 DNA, complete genome	Escherichia coli	2019	healthy faecal human	Circular	Ecuador	76550	369700000	0.94	0	99.98	260770	pLR-06-1	AP025547.1	mcr-1.1	100	100	99.76	100	-	100	99.92	99.87	100	-	-	-	-	-	-	-	-	100	-	100	-	-	-	-	99.85	-	-	-	100	-	-	-	-	-	-
